# Supplementary material for: COVID-19 Breakthrough Infections and Transmission Risk: Real-World Data Analyses from Germany’s Largest Public Health Department (Cologne)
Source: Vaccines (Basel). 2021 Nov 2;9(11):1267. doi: 10.3390/vaccines9111267 (PMC8624814; doi:10.3390/vaccines9111267)
Supplement: Supplementary file 1 [file vaccines-09-01267-s001.zip]

Archive with 1 entries (1 files):
- vaccines-1430458-supplementary.pdf
